# Supplementary material for: New records of birds from Central Vietnam
Source: Biodivers Data J. 2024 Aug 20;12:e133721. doi: 10.3897/BDJ.12.e133721 (PMC11350280; doi:10.3897/BDJ.12.e133721)
Supplement: XML Treatment for Fregata ariel [file BDJ.12.e133721-treatment1.xml]

<!DOCTYPE tp:taxon-treatment
  PUBLIC "-//TaxonX//DTD Taxonomic Treatment Publishing DTD v0 20100105//EN" "tax-treatment-NSO.dtd">
<tp:taxon-treatment xmlns:tp="http://www.plazi.org/taxpub"><tp:treatment-meta><mixed-citation publication-type="journal"><person-group><name><surname>Le</surname><given-names>Hung Manh</given-names></name><name><surname>Ho</surname><given-names>Thang</given-names></name><name><surname>Le</surname><given-names>Trung Nguyen Thoi</given-names></name><name><surname>Nguyen</surname><given-names>Hoa Ngoc</given-names></name><name><surname>Nguyen</surname><given-names>Thach Dang</given-names></name></person-group><article-title>New records of birds from Central Vietnam</article-title><source>Biodivers Data J</source><day>20</day><month>08</month><year>2024</year><volume>12</volume><pub-id pub-id-type="doi">10.3897/BDJ.12.e133721</pub-id></mixed-citation></tp:treatment-meta><tp:nomenclature><tp:taxon-name>
              <object-id xmlns:xlink="http://www.w3.org/1999/xlink" content-type="arpha" xlink:type="simple">FF9DCBD3-A35E-5AD1-9E13-779B41BC753F</object-id>
              <tp:taxon-name-part taxon-name-part-type="genus">Fregata</tp:taxon-name-part>
              <tp:taxon-name-part taxon-name-part-type="species">ariel</tp:taxon-name-part>
              <object-id xmlns:xlink="http://www.w3.org/1999/xlink" xlink:type="simple" object-id-type="GBIF">https://www.gbif.org/species/2480186</object-id>
            </tp:taxon-name><tp:taxon-authority>(Gray, GR, 1845)</tp:taxon-authority><tp:nomenclature-citation-list><tp:nomenclature-citation><tp:taxon-name>
                  <tp:taxon-name-part taxon-name-part-type="genus" reg="Fregata">Fregata</tp:taxon-name-part>
                  <tp:taxon-name-part taxon-name-part-type="species" reg="ariel">ariel</tp:taxon-name-part>
                </tp:taxon-name><comment> (<ext-link xmlns:xlink="http://www.w3.org/1999/xlink" ext-link-type="uri" xlink:href="http://en.wikipedia.org/wiki/George_Robert_Gray" xlink:type="simple">Gray</ext-link>, GR, 1845)</comment></tp:nomenclature-citation></tp:nomenclature-citation-list></tp:nomenclature><tp:treatment-sec sec-type="materials"><title>Materials</title><list list-type="alpha-lower" list-content="occurrences"><list-item><p><bold>Type status:</bold> <named-content xmlns:xlink="http://www.w3.org/1999/xlink" content-type="dwc:typeStatus" xlink:type="simple">Other material</named-content>. <bold>Occurrence:</bold> occurrenceID: <named-content xmlns:xlink="http://www.w3.org/1999/xlink" content-type="dwc:occurrenceID" xlink:type="simple">6DBE7564-D31F-5DED-91EB-77D0332C6C2B</named-content>; <bold>Taxon:</bold> kingdom: <named-content xmlns:xlink="http://www.w3.org/1999/xlink" content-type="dwc:kingdom" xlink:type="simple"><tp:taxon-name><tp:taxon-name-part taxon-name-part-type="kingdom">Animalia</tp:taxon-name-part></tp:taxon-name></named-content>; phylum: <named-content xmlns:xlink="http://www.w3.org/1999/xlink" content-type="dwc:phylum" xlink:type="simple"><tp:taxon-name><tp:taxon-name-part taxon-name-part-type="phylum">Chordata</tp:taxon-name-part></tp:taxon-name></named-content>; class: <named-content xmlns:xlink="http://www.w3.org/1999/xlink" content-type="dwc:class" xlink:type="simple"><tp:taxon-name><tp:taxon-name-part taxon-name-part-type="class">Aves</tp:taxon-name-part></tp:taxon-name></named-content>; order: <named-content xmlns:xlink="http://www.w3.org/1999/xlink" content-type="dwc:order" xlink:type="simple"><tp:taxon-name><tp:taxon-name-part taxon-name-part-type="order">Suliformes</tp:taxon-name-part></tp:taxon-name></named-content>; family: <named-content xmlns:xlink="http://www.w3.org/1999/xlink" content-type="dwc:family" xlink:type="simple"><tp:taxon-name><tp:taxon-name-part taxon-name-part-type="family">Fregatidae</tp:taxon-name-part></tp:taxon-name></named-content>; genus: <named-content xmlns:xlink="http://www.w3.org/1999/xlink" content-type="dwc:genus" xlink:type="simple"><tp:taxon-name><tp:taxon-name-part taxon-name-part-type="genus">Fregata</tp:taxon-name-part></tp:taxon-name></named-content>; <bold>Location:</bold> country: <named-content xmlns:xlink="http://www.w3.org/1999/xlink" content-type="dwc:country" xlink:type="simple">Vietnam</named-content>; stateProvince: <named-content xmlns:xlink="http://www.w3.org/1999/xlink" content-type="dwc:stateProvince" xlink:type="simple">Danang</named-content>; locality: <named-content xmlns:xlink="http://www.w3.org/1999/xlink" content-type="dwc:locality" xlink:type="simple">My Khe</named-content>; verbatimElevation: <named-content xmlns:xlink="http://www.w3.org/1999/xlink" content-type="dwc:verbatimElevation" xlink:type="simple">30 m</named-content>; verbatimLatitude: <named-content xmlns:xlink="http://www.w3.org/1999/xlink" content-type="dwc:verbatimLatitude" xlink:type="simple">16°06.353’N</named-content>; verbatimLongitude: <named-content xmlns:xlink="http://www.w3.org/1999/xlink" content-type="dwc:verbatimLongitude" xlink:type="simple">108°15.513’E</named-content></p></list-item></list></tp:treatment-sec><tp:treatment-sec sec-type="Conservation status"><title>Conservation status</title><p>Least Concern</p></tp:treatment-sec><tp:treatment-sec sec-type="Distribution"><title>Distribution</title><p>Lesser Frigate-Bird is a scarce non-breeding offshore visitor species in Vietnam, with the only previous records from Cochinchina (<xref ref-type="bibr" rid="B11896171">Robson 2008</xref>, <xref ref-type="bibr" rid="B11895192">Craik and Minh 2018</xref>, <xref ref-type="bibr" rid="B11896069">Hung et al. 2021b</xref>). This is the first confirmed record for the species in Central Annam. Elsewhere, this species has been recorded resident in Australia, Brazil, British Indian Ocean Territory, Brunei Darussalam, China, Christmas Island, Comoros, Fiji, French Polynesia, India, Indonesia, Japan, Kiribati, North Korea, Madagascar, Malaysia, Mauritius, Mayotte, New Caledonia, Philippines, Singapore, Solomon Islands, Sri Lanka, Taiwan, Tanzania, Thailand, Tonga, United States, Vanuatu, breeding in Cocos (Keeling) Islands, Maldives, Marshall Islands, Réunion, Seychelles and non-breeding in Micronesia, northern Mariana Islands, Palau, Timor-Leste, United States Minor Outlying Islands, Djibouti, Eritrea, Israel, Jordan, Kenya, Mozambique, New Zealand, Oman and Somalia (<xref ref-type="bibr" rid="B11895258">IUCN 2024</xref>).</p></tp:treatment-sec><tp:treatment-sec sec-type="Diagnosis"><title>Diagnosis</title><p>Size: 71-81 cm. : Overall blackish plumage with prominent whitish patches extending from side of body to inner underwing-coverts diagnostic. Red gular pouch. : Combination of black hood, belly and lower flanks, white remainder of underparts, extending in axillary spur on to inner underwing-coverts.: shows rufous to brownish-white head, black breast-band, triangular white belly-patch. White axillary spur always present, originating from line of breast-band and angled outwards (towards wing- tip). Band across upperwing-coverts buffish, moderately prominent (Fig. <xref ref-type="fig" rid="F11896470">4</xref>)</p></tp:treatment-sec><tp:treatment-sec><!--Section generated to contain objects referenced in tp:taxon-treatment.--><fig id="F11896470" position="float" orientation="portrait"><object-id xmlns:xlink="http://www.w3.org/1999/xlink" content-type="arpha" xlink:type="simple">E47D90B0-849A-512F-AFBD-68FD041A6152</object-id><object-id xmlns:xlink="http://www.w3.org/1999/xlink" content-type="doi" xlink:type="simple">10.3897/BDJ.12.e133721.figure4</object-id><label>Figure 4.</label><caption><p>The juvenile individuals of <italic><tp:taxon-name><tp:taxon-name-part taxon-name-part-type="genus" reg="Fregata">Fregata</tp:taxon-name-part><tp:taxon-name-part taxon-name-part-type="species" reg="ariel">ariel</tp:taxon-name-part></tp:taxon-name></italic> (IEBR B.501) were photographed in My Khe Beach, Da Nang City.</p></caption><graphic xmlns:xlink="http://www.w3.org/1999/xlink" xlink:href="bdj-12-e133721-g004.jpg" position="float" id="oo_1105854.jpg" orientation="portrait" xlink:type="simple"><uri content-type="original_file" xlink:type="simple">https://binary.pensoft.net/fig/1105854</uri></graphic></fig></tp:treatment-sec><ref-list><ref id="B11896171"><element-citation xmlns:xlink="http://www.w3.org/1999/xlink" publication-type="book" xlink:type="simple"><person-group person-group-type="author"><name name-style="western"><surname>Robson</surname><given-names>C R</given-names></name></person-group><year>2008</year><source>Field guide to the birds of South-East Asia</source><publisher-name>Bangkok: New Holland Publishers (UK) Ltd</publisher-name><size units="page">544</size></element-citation></ref><ref id="B11895192"><element-citation xmlns:xlink="http://www.w3.org/1999/xlink" publication-type="book" xlink:type="simple"><person-group person-group-type="author"><name name-style="western"><surname>Craik</surname><given-names>R</given-names></name><name name-style="western"><surname>Minh</surname><given-names>L Q</given-names></name></person-group><year>2018</year><source>Birds of Vietnam</source><publisher-name>Barcelona: Lynx Edicions</publisher-name><size units="page">400</size></element-citation></ref><ref id="B11896069"><element-citation xmlns:xlink="http://www.w3.org/1999/xlink" publication-type="book" xlink:type="simple"><person-group person-group-type="author"><name name-style="western"><surname>Hung</surname><given-names>L M</given-names></name><name name-style="western"><surname>Tien</surname><given-names>B D</given-names></name><name name-style="western"><surname>Hiep</surname><given-names>N M</given-names></name><name name-style="western"><surname>Pau</surname><given-names>T A</given-names></name><name name-style="western"><surname>Tuan</surname><given-names>N A</given-names></name></person-group><year>2021</year><source>Birds of Vietnam</source><publisher-name>The Gioi Publishing House</publisher-name><size units="page">822</size><comment content-type="language">Vietnamese</comment></element-citation></ref><ref id="B11895258"><element-citation xmlns:xlink="http://www.w3.org/1999/xlink" publication-type="website" xlink:type="simple"><person-group person-group-type="author"><name name-style="western"><surname>IUCN</surname></name></person-group><article-title>The IUCN Red List of threatened species</article-title><uri xlink:type="simple">http://www.iucnredlist.org</uri><date-in-citation content-type="access-date">2024-07-17T00:00:00+03:00</date-in-citation></element-citation></ref></ref-list></tp:taxon-treatment>
