# Supplementary material for: New records of birds from Central Vietnam
Source: Biodivers Data J. 2024 Aug 20;12:e133721. doi: 10.3897/BDJ.12.e133721 (PMC11350280; doi:10.3897/BDJ.12.e133721)
Supplement: XML Treatment for Saxicola jerdoni [file BDJ.12.e133721-treatment6.xml]

<!DOCTYPE tp:taxon-treatment
  PUBLIC "-//TaxonX//DTD Taxonomic Treatment Publishing DTD v0 20100105//EN" "tax-treatment-NSO.dtd">
<tp:taxon-treatment xmlns:tp="http://www.plazi.org/taxpub"><tp:treatment-meta><mixed-citation publication-type="journal"><person-group><name><surname>Le</surname><given-names>Hung Manh</given-names></name><name><surname>Ho</surname><given-names>Thang</given-names></name><name><surname>Le</surname><given-names>Trung Nguyen Thoi</given-names></name><name><surname>Nguyen</surname><given-names>Hoa Ngoc</given-names></name><name><surname>Nguyen</surname><given-names>Thach Dang</given-names></name></person-group><article-title>New records of birds from Central Vietnam</article-title><source>Biodivers Data J</source><day>20</day><month>08</month><year>2024</year><volume>12</volume><pub-id pub-id-type="doi">10.3897/BDJ.12.e133721</pub-id></mixed-citation></tp:treatment-meta><tp:nomenclature><tp:taxon-name>
              <object-id xmlns:xlink="http://www.w3.org/1999/xlink" content-type="arpha" xlink:type="simple">6BB8888E-F9D8-592F-A4D0-B77F0654902B</object-id>
              <tp:taxon-name-part taxon-name-part-type="genus">Saxicola</tp:taxon-name-part>
              <tp:taxon-name-part taxon-name-part-type="species">jerdoni</tp:taxon-name-part>
              <object-id xmlns:xlink="http://www.w3.org/1999/xlink" xlink:type="simple" object-id-type="GBIF">https://www.gbif.org/species/2492520</object-id>
            </tp:taxon-name><tp:taxon-authority>(Blyth, 1867)</tp:taxon-authority><tp:nomenclature-citation-list><tp:nomenclature-citation><tp:taxon-name>
                  <tp:taxon-name-part taxon-name-part-type="genus" reg="Saxicola">Saxicola</tp:taxon-name-part>
                  <tp:taxon-name-part taxon-name-part-type="species" reg="jerdoni">jerdoni</tp:taxon-name-part>
                </tp:taxon-name><comment> (Blyth, 1867)</comment></tp:nomenclature-citation></tp:nomenclature-citation-list></tp:nomenclature><tp:treatment-sec sec-type="materials"><title>Materials</title><list list-type="alpha-lower" list-content="occurrences"><list-item><p><bold>Type status:</bold> <named-content xmlns:xlink="http://www.w3.org/1999/xlink" content-type="dwc:typeStatus" xlink:type="simple">Other material</named-content>. <bold>Occurrence:</bold> occurrenceID: <named-content xmlns:xlink="http://www.w3.org/1999/xlink" content-type="dwc:occurrenceID" xlink:type="simple">0BDC36E8-433C-5B6D-BCBB-417BE007BD51</named-content>; <bold>Taxon:</bold> kingdom: <named-content xmlns:xlink="http://www.w3.org/1999/xlink" content-type="dwc:kingdom" xlink:type="simple"><tp:taxon-name><tp:taxon-name-part taxon-name-part-type="kingdom">Animalia</tp:taxon-name-part></tp:taxon-name></named-content>; phylum: <named-content xmlns:xlink="http://www.w3.org/1999/xlink" content-type="dwc:phylum" xlink:type="simple"><tp:taxon-name><tp:taxon-name-part taxon-name-part-type="phylum">Chordata</tp:taxon-name-part></tp:taxon-name></named-content>; class: <named-content xmlns:xlink="http://www.w3.org/1999/xlink" content-type="dwc:class" xlink:type="simple"><tp:taxon-name><tp:taxon-name-part taxon-name-part-type="class">Aves</tp:taxon-name-part></tp:taxon-name></named-content>; order: <named-content xmlns:xlink="http://www.w3.org/1999/xlink" content-type="dwc:order" xlink:type="simple"><tp:taxon-name><tp:taxon-name-part taxon-name-part-type="order">Passeriformes</tp:taxon-name-part></tp:taxon-name></named-content>; family: <named-content xmlns:xlink="http://www.w3.org/1999/xlink" content-type="dwc:family" xlink:type="simple"><tp:taxon-name><tp:taxon-name-part taxon-name-part-type="family">Muscicapidae</tp:taxon-name-part></tp:taxon-name></named-content>; genus: <named-content xmlns:xlink="http://www.w3.org/1999/xlink" content-type="dwc:genus" xlink:type="simple"><tp:taxon-name><tp:taxon-name-part taxon-name-part-type="genus">Saxicola </tp:taxon-name-part></tp:taxon-name></named-content>; <bold>Location:</bold> country: <named-content xmlns:xlink="http://www.w3.org/1999/xlink" content-type="dwc:country" xlink:type="simple">Vietnam</named-content>; stateProvince: <named-content xmlns:xlink="http://www.w3.org/1999/xlink" content-type="dwc:stateProvince" xlink:type="simple">Nghe An</named-content>; locality: <named-content xmlns:xlink="http://www.w3.org/1999/xlink" content-type="dwc:locality" xlink:type="simple">Ky Son</named-content>; verbatimElevation: <named-content xmlns:xlink="http://www.w3.org/1999/xlink" content-type="dwc:verbatimElevation" xlink:type="simple">1,043 m</named-content>; verbatimLatitude: <named-content xmlns:xlink="http://www.w3.org/1999/xlink" content-type="dwc:verbatimLatitude" xlink:type="simple">19°14.471’N</named-content>; verbatimLongitude: <named-content xmlns:xlink="http://www.w3.org/1999/xlink" content-type="dwc:verbatimLongitude" xlink:type="simple">104°08.129’E</named-content></p></list-item></list></tp:treatment-sec><tp:treatment-sec sec-type="Conservation status"><title>Conservation status</title><p>Least Concern</p></tp:treatment-sec><tp:treatment-sec sec-type="Distribution"><title>Distribution</title><p>Jerdon's Bushchat has been recorded as a rare to scarce resident in East Tonkin, with additional records of uncertain status in West Tonkin (<xref ref-type="bibr" rid="B11896171">Robson 2008</xref>, <xref ref-type="bibr" rid="B11895192">Craik and Minh 2018</xref>, <xref ref-type="bibr" rid="B11896069">Hung et al. 2021b</xref>). This is the first confirmed record of the species for North Annam, Central Vietnam. Elsewhere, this species has been recorded as resident in Nepal, Bangladesh, China, India, Laos and Thailand (IUCN 2024).</p></tp:treatment-sec><tp:treatment-sec sec-type="Diagnosis"><title>Diagnosis</title><p>Size: 15 cm. <bold>Male</bold>: Uniformly glossy blackish upperside and all white underside diagnostic (Fig. <xref ref-type="fig" rid="F11896488">9</xref>). <bold>Female</bold>: Brown upperparts, greyish underparts, whiter on throat (Fig. <xref ref-type="fig" rid="F11896491">10</xref>).</p></tp:treatment-sec><tp:treatment-sec><!--Section generated to contain objects referenced in tp:taxon-treatment.--><fig id="F11896488" position="float" orientation="portrait"><object-id xmlns:xlink="http://www.w3.org/1999/xlink" content-type="arpha" xlink:type="simple">BC7D00D7-D006-5618-AB85-BEE87C73265F</object-id><object-id xmlns:xlink="http://www.w3.org/1999/xlink" content-type="doi" xlink:type="simple">10.3897/BDJ.12.e133721.figure9</object-id><label>Figure 9.</label><caption><p>The male <italic><tp:taxon-name><tp:taxon-name-part taxon-name-part-type="genus" reg="Saxicola">Saxicola</tp:taxon-name-part><tp:taxon-name-part taxon-name-part-type="species" reg="jerdoni">jerdoni</tp:taxon-name-part></tp:taxon-name></italic> (IEBR B.582) was photographed in the Ky Son area, Nghe An Province.</p></caption><graphic xmlns:xlink="http://www.w3.org/1999/xlink" xlink:href="bdj-12-e133721-g009.jpg" position="float" id="oo_1105859.jpg" orientation="portrait" xlink:type="simple"><uri content-type="original_file" xlink:type="simple">https://binary.pensoft.net/fig/1105859</uri></graphic></fig><fig id="F11896491" position="float" orientation="portrait"><object-id xmlns:xlink="http://www.w3.org/1999/xlink" content-type="arpha" xlink:type="simple">83207769-F1D6-57AB-98A6-B592412509AD</object-id><object-id xmlns:xlink="http://www.w3.org/1999/xlink" content-type="doi" xlink:type="simple">10.3897/BDJ.12.e133721.figure10</object-id><label>Figure 10.</label><caption><p>The female of <italic><tp:taxon-name><tp:taxon-name-part taxon-name-part-type="genus" reg="Saxicola">Saxicola</tp:taxon-name-part><tp:taxon-name-part taxon-name-part-type="species" reg="jerdoni">jerdoni</tp:taxon-name-part></tp:taxon-name></italic> (IEBR B.583) was photographed in the Ky Son area, Nghe An Province.</p></caption><graphic xmlns:xlink="http://www.w3.org/1999/xlink" xlink:href="bdj-12-e133721-g010.jpg" position="float" id="oo_1105860.jpg" orientation="portrait" xlink:type="simple"><uri content-type="original_file" xlink:type="simple">https://binary.pensoft.net/fig/1105860</uri></graphic></fig></tp:treatment-sec><ref-list><ref id="B11896171"><element-citation xmlns:xlink="http://www.w3.org/1999/xlink" publication-type="book" xlink:type="simple"><person-group person-group-type="author"><name name-style="western"><surname>Robson</surname><given-names>C R</given-names></name></person-group><year>2008</year><source>Field guide to the birds of South-East Asia</source><publisher-name>Bangkok: New Holland Publishers (UK) Ltd</publisher-name><size units="page">544</size></element-citation></ref><ref id="B11895192"><element-citation xmlns:xlink="http://www.w3.org/1999/xlink" publication-type="book" xlink:type="simple"><person-group person-group-type="author"><name name-style="western"><surname>Craik</surname><given-names>R</given-names></name><name name-style="western"><surname>Minh</surname><given-names>L Q</given-names></name></person-group><year>2018</year><source>Birds of Vietnam</source><publisher-name>Barcelona: Lynx Edicions</publisher-name><size units="page">400</size></element-citation></ref><ref id="B11896069"><element-citation xmlns:xlink="http://www.w3.org/1999/xlink" publication-type="book" xlink:type="simple"><person-group person-group-type="author"><name name-style="western"><surname>Hung</surname><given-names>L M</given-names></name><name name-style="western"><surname>Tien</surname><given-names>B D</given-names></name><name name-style="western"><surname>Hiep</surname><given-names>N M</given-names></name><name name-style="western"><surname>Pau</surname><given-names>T A</given-names></name><name name-style="western"><surname>Tuan</surname><given-names>N A</given-names></name></person-group><year>2021</year><source>Birds of Vietnam</source><publisher-name>The Gioi Publishing House</publisher-name><size units="page">822</size><comment content-type="language">Vietnamese</comment></element-citation></ref></ref-list></tp:taxon-treatment>
