# Supplementary material for: New records of birds from Central Vietnam
Source: Biodivers Data J. 2024 Aug 20;12:e133721. doi: 10.3897/BDJ.12.e133721 (PMC11350280; doi:10.3897/BDJ.12.e133721)
Supplement: XML Treatment for Plegadis falcinellus [file BDJ.12.e133721-treatment9.xml]

<!DOCTYPE tp:taxon-treatment
  PUBLIC "-//TaxonX//DTD Taxonomic Treatment Publishing DTD v0 20100105//EN" "tax-treatment-NSO.dtd">
<tp:taxon-treatment xmlns:tp="http://www.plazi.org/taxpub"><tp:treatment-meta><mixed-citation publication-type="journal"><person-group><name><surname>Le</surname><given-names>Hung Manh</given-names></name><name><surname>Ho</surname><given-names>Thang</given-names></name><name><surname>Le</surname><given-names>Trung Nguyen Thoi</given-names></name><name><surname>Nguyen</surname><given-names>Hoa Ngoc</given-names></name><name><surname>Nguyen</surname><given-names>Thach Dang</given-names></name></person-group><article-title>New records of birds from Central Vietnam</article-title><source>Biodivers Data J</source><day>20</day><month>08</month><year>2024</year><volume>12</volume><pub-id pub-id-type="doi">10.3897/BDJ.12.e133721</pub-id></mixed-citation></tp:treatment-meta><tp:nomenclature><tp:taxon-name>
              <object-id xmlns:xlink="http://www.w3.org/1999/xlink" content-type="arpha" xlink:type="simple">27BFB490-43B1-5056-A6FD-81A591BC9B2A</object-id>
              <tp:taxon-name-part taxon-name-part-type="genus">Plegadis</tp:taxon-name-part>
              <tp:taxon-name-part taxon-name-part-type="species">falcinellus</tp:taxon-name-part>
              <object-id xmlns:xlink="http://www.w3.org/1999/xlink" xlink:type="simple" object-id-type="GBIF">https://www.gbif.org/species/2480773</object-id>
            </tp:taxon-name><tp:taxon-authority>Linnaeus, 1766</tp:taxon-authority><tp:nomenclature-citation-list><tp:nomenclature-citation><tp:taxon-name>
                  <tp:taxon-name-part taxon-name-part-type="genus" reg="Tantalus"/>
                  <tp:taxon-name-part taxon-name-part-type="species" reg="falcinellus"/>
                </tp:taxon-name><comment>-<italic><tp:taxon-name><tp:taxon-name-part taxon-name-part-type="genus" reg="Tantalus">Tantalus</tp:taxon-name-part><tp:taxon-name-part taxon-name-part-type="species" reg="falcinellus">falcinellus</tp:taxon-name-part></tp:taxon-name></italic></comment></tp:nomenclature-citation><tp:nomenclature-citation><tp:taxon-name>
                  <tp:taxon-name-part taxon-name-part-type="genus" reg="Ibis"/>
                  <tp:taxon-name-part taxon-name-part-type="species" reg="falcinellus"/>
                </tp:taxon-name><comment>-<italic><tp:taxon-name><tp:taxon-name-part taxon-name-part-type="genus" reg="Ibis">Ibis</tp:taxon-name-part><tp:taxon-name-part taxon-name-part-type="species" reg="falcinellus">falcinellus</tp:taxon-name-part></tp:taxon-name></italic></comment></tp:nomenclature-citation><tp:nomenclature-citation><tp:taxon-name>
                  <tp:taxon-name-part taxon-name-part-type="genus" reg="Falcinellus"/>
                  <tp:taxon-name-part taxon-name-part-type="species" reg="falcinellus"/>
                </tp:taxon-name><comment>-<italic><tp:taxon-name><tp:taxon-name-part taxon-name-part-type="genus" reg="Falcinellus">Falcinellus</tp:taxon-name-part><tp:taxon-name-part taxon-name-part-type="species" reg="falcinellus">falcinellus</tp:taxon-name-part></tp:taxon-name></italic></comment></tp:nomenclature-citation></tp:nomenclature-citation-list></tp:nomenclature><tp:treatment-sec sec-type="materials"><title>Materials</title><list list-type="alpha-lower" list-content="occurrences"><list-item><p><bold>Type status:</bold> <named-content xmlns:xlink="http://www.w3.org/1999/xlink" content-type="dwc:typeStatus" xlink:type="simple">Other material</named-content>. <bold>Occurrence:</bold> occurrenceID: <named-content xmlns:xlink="http://www.w3.org/1999/xlink" content-type="dwc:occurrenceID" xlink:type="simple">301C7A62-6B11-567C-9E0D-A99056E938CF</named-content>; <bold>Taxon:</bold> kingdom: <named-content xmlns:xlink="http://www.w3.org/1999/xlink" content-type="dwc:kingdom" xlink:type="simple"><tp:taxon-name><tp:taxon-name-part taxon-name-part-type="kingdom">Animalia</tp:taxon-name-part></tp:taxon-name></named-content>; phylum: <named-content xmlns:xlink="http://www.w3.org/1999/xlink" content-type="dwc:phylum" xlink:type="simple"><tp:taxon-name><tp:taxon-name-part taxon-name-part-type="phylum">Chordata</tp:taxon-name-part></tp:taxon-name></named-content>; class: <named-content xmlns:xlink="http://www.w3.org/1999/xlink" content-type="dwc:class" xlink:type="simple"><tp:taxon-name><tp:taxon-name-part taxon-name-part-type="class">Aves</tp:taxon-name-part></tp:taxon-name></named-content>; order: <named-content xmlns:xlink="http://www.w3.org/1999/xlink" content-type="dwc:order" xlink:type="simple"><tp:taxon-name><tp:taxon-name-part taxon-name-part-type="order">Pelecaniformes</tp:taxon-name-part></tp:taxon-name></named-content>; family: <named-content xmlns:xlink="http://www.w3.org/1999/xlink" content-type="dwc:family" xlink:type="simple"><tp:taxon-name><tp:taxon-name-part taxon-name-part-type="family">Threskiornithidae</tp:taxon-name-part></tp:taxon-name></named-content>; genus: <named-content xmlns:xlink="http://www.w3.org/1999/xlink" content-type="dwc:genus" xlink:type="simple"><tp:taxon-name><tp:taxon-name-part taxon-name-part-type="genus">Plegadis </tp:taxon-name-part></tp:taxon-name></named-content>; <bold>Location:</bold> country: <named-content xmlns:xlink="http://www.w3.org/1999/xlink" content-type="dwc:country" xlink:type="simple">Vietnam</named-content>; stateProvince: <named-content xmlns:xlink="http://www.w3.org/1999/xlink" content-type="dwc:stateProvince" xlink:type="simple">Thua Thien Hue</named-content>; locality: <named-content xmlns:xlink="http://www.w3.org/1999/xlink" content-type="dwc:locality" xlink:type="simple">O Lau river</named-content>; verbatimElevation: <named-content xmlns:xlink="http://www.w3.org/1999/xlink" content-type="dwc:verbatimElevation" xlink:type="simple">1 m</named-content>; verbatimLatitude: <named-content xmlns:xlink="http://www.w3.org/1999/xlink" content-type="dwc:verbatimLatitude" xlink:type="simple">16°40.109’N</named-content>; verbatimLongitude: <named-content xmlns:xlink="http://www.w3.org/1999/xlink" content-type="dwc:verbatimLongitude" xlink:type="simple">107°24.361’E</named-content></p></list-item></list></tp:treatment-sec><tp:treatment-sec sec-type="Conservation status"><title>Conservation status</title><p>Least Concern</p></tp:treatment-sec><tp:treatment-sec sec-type="Distribution"><title>Distribution</title><p>Glossy <tp:taxon-name><tp:taxon-name-part taxon-name-part-type="genus" reg="Ibis">Ibis</tp:taxon-name-part></tp:taxon-name> has been recorded as a vagrant in East Tonkin and a fairly common resident in Cochinchina (<xref ref-type="bibr" rid="B11896171">Robson 2008</xref>, <xref ref-type="bibr" rid="B11895192">Craik and Minh 2018</xref>, <xref ref-type="bibr" rid="B11896069">Hung et al. 2021b</xref>). This is the first confirmed record for the species in Central Annam. Globally, this species is widespread from Africa to southern Europe. In Southeast Asia, Glossy <tp:taxon-name><tp:taxon-name-part taxon-name-part-type="genus" reg="Ibis">Ibis</tp:taxon-name-part></tp:taxon-name> is recorded as a resident in Cambodia, Myanmar, Philippines and Thailand (<xref ref-type="bibr" rid="B11895258">IUCN 2024</xref>).</p></tp:treatment-sec><tp:treatment-sec sec-type="Diagnosis"><title>Diagnosis</title><p>Size: 55-65 cm. <bold>Adult non-breeding</bold>: Mostly uniform dark brownish with white streaks on head and neck, green gloss on scapulars and upperwing-coverts. Pale brownish bill, dark brownish legs and feet, dark facial skin bordered above and below by distinctive narrow white line. <bold>Adult breeding</bold>: Head, neck and body mostly deep chestnut, forecrown glossed green, much of plumage with purplish tinge, no streaks on head and neck, but more pronounced white border to lores, bill mostly flesh-coloured (Fig. <xref ref-type="fig" rid="F11896497">13</xref>).</p></tp:treatment-sec><tp:treatment-sec><!--Section generated to contain objects referenced in tp:taxon-treatment.--><fig id="F11896497" position="float" orientation="portrait"><object-id xmlns:xlink="http://www.w3.org/1999/xlink" content-type="arpha" xlink:type="simple">79AA337D-1376-5119-B59D-9DEFDC00C646</object-id><object-id xmlns:xlink="http://www.w3.org/1999/xlink" content-type="doi" xlink:type="simple">10.3897/BDJ.12.e133721.figure13</object-id><label>Figure 13.</label><caption><p>The adult <italic><tp:taxon-name><tp:taxon-name-part taxon-name-part-type="genus" reg="Plegadis">Plegadis</tp:taxon-name-part><tp:taxon-name-part taxon-name-part-type="species" reg="falcinellus">falcinellus</tp:taxon-name-part></tp:taxon-name></italic> in breeding plumage (IEBR B.628) was photographed in O Lau rivermouth, Thua Thien Hue Province</p></caption><graphic xmlns:xlink="http://www.w3.org/1999/xlink" xlink:href="bdj-12-e133721-g013.jpg" position="float" id="oo_1105863.jpg" orientation="portrait" xlink:type="simple"><uri content-type="original_file" xlink:type="simple">https://binary.pensoft.net/fig/1105863</uri></graphic></fig></tp:treatment-sec><ref-list><ref id="B11896171"><element-citation xmlns:xlink="http://www.w3.org/1999/xlink" publication-type="book" xlink:type="simple"><person-group person-group-type="author"><name name-style="western"><surname>Robson</surname><given-names>C R</given-names></name></person-group><year>2008</year><source>Field guide to the birds of South-East Asia</source><publisher-name>Bangkok: New Holland Publishers (UK) Ltd</publisher-name><size units="page">544</size></element-citation></ref><ref id="B11895192"><element-citation xmlns:xlink="http://www.w3.org/1999/xlink" publication-type="book" xlink:type="simple"><person-group person-group-type="author"><name name-style="western"><surname>Craik</surname><given-names>R</given-names></name><name name-style="western"><surname>Minh</surname><given-names>L Q</given-names></name></person-group><year>2018</year><source>Birds of Vietnam</source><publisher-name>Barcelona: Lynx Edicions</publisher-name><size units="page">400</size></element-citation></ref><ref id="B11896069"><element-citation xmlns:xlink="http://www.w3.org/1999/xlink" publication-type="book" xlink:type="simple"><person-group person-group-type="author"><name name-style="western"><surname>Hung</surname><given-names>L M</given-names></name><name name-style="western"><surname>Tien</surname><given-names>B D</given-names></name><name name-style="western"><surname>Hiep</surname><given-names>N M</given-names></name><name name-style="western"><surname>Pau</surname><given-names>T A</given-names></name><name name-style="western"><surname>Tuan</surname><given-names>N A</given-names></name></person-group><year>2021</year><source>Birds of Vietnam</source><publisher-name>The Gioi Publishing House</publisher-name><size units="page">822</size><comment content-type="language">Vietnamese</comment></element-citation></ref><ref id="B11895258"><element-citation xmlns:xlink="http://www.w3.org/1999/xlink" publication-type="website" xlink:type="simple"><person-group person-group-type="author"><name name-style="western"><surname>IUCN</surname></name></person-group><article-title>The IUCN Red List of threatened species</article-title><uri xlink:type="simple">http://www.iucnredlist.org</uri><date-in-citation content-type="access-date">2024-07-17T00:00:00+03:00</date-in-citation></element-citation></ref></ref-list></tp:taxon-treatment>
