# Supplementary material for: New records of birds from Central Vietnam
Source: Biodivers Data J. 2024 Aug 20;12:e133721. doi: 10.3897/BDJ.12.e133721 (PMC11350280; doi:10.3897/BDJ.12.e133721)
Supplement: XML Treatment for Sitta himalayensis [file BDJ.12.e133721-treatment12.xml]

<!DOCTYPE tp:taxon-treatment
  PUBLIC "-//TaxonX//DTD Taxonomic Treatment Publishing DTD v0 20100105//EN" "tax-treatment-NSO.dtd">
<tp:taxon-treatment xmlns:tp="http://www.plazi.org/taxpub"><tp:treatment-meta><mixed-citation publication-type="journal"><person-group><name><surname>Le</surname><given-names>Hung Manh</given-names></name><name><surname>Ho</surname><given-names>Thang</given-names></name><name><surname>Le</surname><given-names>Trung Nguyen Thoi</given-names></name><name><surname>Nguyen</surname><given-names>Hoa Ngoc</given-names></name><name><surname>Nguyen</surname><given-names>Thach Dang</given-names></name></person-group><article-title>New records of birds from Central Vietnam</article-title><source>Biodivers Data J</source><day>20</day><month>08</month><year>2024</year><volume>12</volume><pub-id pub-id-type="doi">10.3897/BDJ.12.e133721</pub-id></mixed-citation></tp:treatment-meta><tp:nomenclature><tp:taxon-name>
              <object-id xmlns:xlink="http://www.w3.org/1999/xlink" content-type="arpha" xlink:type="simple">47CFF200-F0BB-5282-8DF6-85EAA43B8438</object-id>
              <tp:taxon-name-part taxon-name-part-type="genus">Sitta</tp:taxon-name-part>
              <tp:taxon-name-part taxon-name-part-type="species">himalayensis</tp:taxon-name-part>
              <object-id xmlns:xlink="http://www.w3.org/1999/xlink" xlink:type="simple" object-id-type="GBIF">https://www.gbif.org/species/2484888</object-id>
            </tp:taxon-name><tp:taxon-authority>Jardine &amp; Selby, 1835</tp:taxon-authority><tp:nomenclature-citation-list><tp:nomenclature-citation><tp:taxon-name>
                  <tp:taxon-name-part taxon-name-part-type="genus" reg="Sitta">Sitta</tp:taxon-name-part>
                  <tp:taxon-name-part taxon-name-part-type="species" reg="himalayensis">himalayensis</tp:taxon-name-part>
                </tp:taxon-name><comment> <ext-link xmlns:xlink="http://www.w3.org/1999/xlink" ext-link-type="uri" xlink:href="http://en.wikipedia.org/wiki/William_Jardine_(naturalist)" xlink:type="simple">Jardine</ext-link> &amp; <ext-link xmlns:xlink="http://www.w3.org/1999/xlink" ext-link-type="uri" xlink:href="http://en.wikipedia.org/wiki/Prideaux_John_Selby" xlink:type="simple">Selby</ext-link>, 1835</comment></tp:nomenclature-citation></tp:nomenclature-citation-list></tp:nomenclature><tp:treatment-sec sec-type="materials"><title>Materials</title><list list-type="alpha-lower" list-content="occurrences"><list-item><p><bold>Type status:</bold> <named-content xmlns:xlink="http://www.w3.org/1999/xlink" content-type="dwc:typeStatus" xlink:type="simple">Other material</named-content>. <bold>Occurrence:</bold> occurrenceID: <named-content xmlns:xlink="http://www.w3.org/1999/xlink" content-type="dwc:occurrenceID" xlink:type="simple">9CECB4A4-28E7-5279-9977-AE81F8E08075</named-content>; <bold>Taxon:</bold> kingdom: <named-content xmlns:xlink="http://www.w3.org/1999/xlink" content-type="dwc:kingdom" xlink:type="simple"><tp:taxon-name><tp:taxon-name-part taxon-name-part-type="kingdom">Animalia</tp:taxon-name-part></tp:taxon-name></named-content>; phylum: <named-content xmlns:xlink="http://www.w3.org/1999/xlink" content-type="dwc:phylum" xlink:type="simple"><tp:taxon-name><tp:taxon-name-part taxon-name-part-type="phylum">Chordata</tp:taxon-name-part></tp:taxon-name></named-content>; class: <named-content xmlns:xlink="http://www.w3.org/1999/xlink" content-type="dwc:class" xlink:type="simple"><tp:taxon-name><tp:taxon-name-part taxon-name-part-type="class">Aves</tp:taxon-name-part></tp:taxon-name></named-content>; order: <named-content xmlns:xlink="http://www.w3.org/1999/xlink" content-type="dwc:order" xlink:type="simple"><tp:taxon-name><tp:taxon-name-part taxon-name-part-type="order">Passeriformes</tp:taxon-name-part></tp:taxon-name></named-content>; family: <named-content xmlns:xlink="http://www.w3.org/1999/xlink" content-type="dwc:family" xlink:type="simple"><tp:taxon-name><tp:taxon-name-part taxon-name-part-type="family">Sittidae</tp:taxon-name-part></tp:taxon-name></named-content>; genus: <named-content xmlns:xlink="http://www.w3.org/1999/xlink" content-type="dwc:genus" xlink:type="simple"><tp:taxon-name><tp:taxon-name-part taxon-name-part-type="genus">Sitta </tp:taxon-name-part></tp:taxon-name></named-content>; <bold>Location:</bold> country: <named-content xmlns:xlink="http://www.w3.org/1999/xlink" content-type="dwc:country" xlink:type="simple">Vietnam</named-content>; stateProvince: <named-content xmlns:xlink="http://www.w3.org/1999/xlink" content-type="dwc:stateProvince" xlink:type="simple">Nghe An</named-content>; locality: <named-content xmlns:xlink="http://www.w3.org/1999/xlink" content-type="dwc:locality" xlink:type="simple">Ky Son</named-content>; verbatimElevation: <named-content xmlns:xlink="http://www.w3.org/1999/xlink" content-type="dwc:verbatimElevation" xlink:type="simple">2,211 m</named-content>; verbatimLatitude: <named-content xmlns:xlink="http://www.w3.org/1999/xlink" content-type="dwc:verbatimLatitude" xlink:type="simple">19°13.253’N</named-content>; verbatimLongitude: <named-content xmlns:xlink="http://www.w3.org/1999/xlink" content-type="dwc:verbatimLongitude" xlink:type="simple">104°05.502’E</named-content></p></list-item></list></tp:treatment-sec><tp:treatment-sec sec-type="Conservation status"><title>Conservation status</title><p>Least Concern</p></tp:treatment-sec><tp:treatment-sec sec-type="Distribution"><title>Distribution</title><p>White-tailed Nuthatch has been recorded as an uncommon resident in West Tonkin (<xref ref-type="bibr" rid="B11896171">Robson 2008</xref>, <xref ref-type="bibr" rid="B11895192">Craik and Minh 2018</xref>, <xref ref-type="bibr" rid="B11896069">Hung et al. 2021b</xref>). This is the first confirmed record of the species for North Annam, Central Vietnam. Elsewhere, this species has been recorded as a resident in Bhutan, China, India, Laos, Myanmar and Nepal (<xref ref-type="bibr" rid="B11895258">IUCN 2024</xref>).</p></tp:treatment-sec><tp:treatment-sec sec-type="Diagnosis"><title>Diagnosis</title><p>Size: 12 cm. <bold>Male</bold>: Grey upperparts with two black lines from eyes to lower nape, buff underside, white on the uppertail coverts, small bill and rufous-orange underparts with unmarked bright rufous undertail-coverts, whitish throat (Fig. <xref ref-type="fig" rid="F11896503">16</xref>). <bold>Female</bold>: Ear-coverts and underparts slightly paler and duller.</p></tp:treatment-sec><tp:treatment-sec><!--Section generated to contain objects referenced in tp:taxon-treatment.--><fig id="F11896503" position="float" orientation="portrait"><object-id xmlns:xlink="http://www.w3.org/1999/xlink" content-type="arpha" xlink:type="simple">3290C633-7CC9-51A6-80CB-F196E1B258AA</object-id><object-id xmlns:xlink="http://www.w3.org/1999/xlink" content-type="doi" xlink:type="simple">10.3897/BDJ.12.e133721.figure16</object-id><label>Figure 16.</label><caption><p>Male <italic><tp:taxon-name><tp:taxon-name-part taxon-name-part-type="genus" reg="Sitta">Sitta</tp:taxon-name-part><tp:taxon-name-part taxon-name-part-type="species" reg="himalayensis">himalayensis</tp:taxon-name-part></tp:taxon-name></italic> (IEBR B.684) was photographed in the Ky Son area, Nghe An Province.</p></caption><graphic xmlns:xlink="http://www.w3.org/1999/xlink" xlink:href="bdj-12-e133721-g016.jpg" position="float" id="oo_1105868.jpg" orientation="portrait" xlink:type="simple"><uri content-type="original_file" xlink:type="simple">https://binary.pensoft.net/fig/1105868</uri></graphic></fig></tp:treatment-sec><ref-list><ref id="B11896171"><element-citation xmlns:xlink="http://www.w3.org/1999/xlink" publication-type="book" xlink:type="simple"><person-group person-group-type="author"><name name-style="western"><surname>Robson</surname><given-names>C R</given-names></name></person-group><year>2008</year><source>Field guide to the birds of South-East Asia</source><publisher-name>Bangkok: New Holland Publishers (UK) Ltd</publisher-name><size units="page">544</size></element-citation></ref><ref id="B11895192"><element-citation xmlns:xlink="http://www.w3.org/1999/xlink" publication-type="book" xlink:type="simple"><person-group person-group-type="author"><name name-style="western"><surname>Craik</surname><given-names>R</given-names></name><name name-style="western"><surname>Minh</surname><given-names>L Q</given-names></name></person-group><year>2018</year><source>Birds of Vietnam</source><publisher-name>Barcelona: Lynx Edicions</publisher-name><size units="page">400</size></element-citation></ref><ref id="B11896069"><element-citation xmlns:xlink="http://www.w3.org/1999/xlink" publication-type="book" xlink:type="simple"><person-group person-group-type="author"><name name-style="western"><surname>Hung</surname><given-names>L M</given-names></name><name name-style="western"><surname>Tien</surname><given-names>B D</given-names></name><name name-style="western"><surname>Hiep</surname><given-names>N M</given-names></name><name name-style="western"><surname>Pau</surname><given-names>T A</given-names></name><name name-style="western"><surname>Tuan</surname><given-names>N A</given-names></name></person-group><year>2021</year><source>Birds of Vietnam</source><publisher-name>The Gioi Publishing House</publisher-name><size units="page">822</size><comment content-type="language">Vietnamese</comment></element-citation></ref><ref id="B11895258"><element-citation xmlns:xlink="http://www.w3.org/1999/xlink" publication-type="website" xlink:type="simple"><person-group person-group-type="author"><name name-style="western"><surname>IUCN</surname></name></person-group><article-title>The IUCN Red List of threatened species</article-title><uri xlink:type="simple">http://www.iucnredlist.org</uri><date-in-citation content-type="access-date">2024-07-17T00:00:00+03:00</date-in-citation></element-citation></ref></ref-list></tp:taxon-treatment>
